# Supplementary material for: Microbiota Community Structure and Interaction Networks within Dermacentor silvarum, Ixodes persulcatus, and Haemaphysalis concinna
Source: Animals (Basel). 2022 Nov 22;12(23):3237. doi: 10.3390/ani12233237 (PMC9735619; doi:10.3390/ani12233237)
Supplement: Supplementary file 1 [file animals-12-03237-s001.zip]

Archive with 2 entries (2 files):
- animals-1997223-supplementary.pdf
- Table S1.xlsx
